# Supplementary material for: Dynapenia, Dehydroepiandrosterone (DHEA), and Redox Balance in Geriatric Patients—Does Sex Play a Role?
Source: Nutrients. 2025 Oct 30;17(21):3413. doi: 10.3390/nu17213413 (PMC12610074; doi:10.3390/nu17213413)
Supplement: Supplementary file 1 [file nutrients-17-03413-s001.zip]

Archive with 1 entries (1 files):
- nutrients-3926634-supplementary.xlsx
