# Supplementary material for: Dynapenia, Dehydroepiandrosterone (DHEA), and Redox Balance in Geriatric Patients—Does Sex Play a Role?
Source: Nutrients. 2025 Oct 30;17(21):3413. doi: 10.3390/nu17213413 (PMC12610074; doi:10.3390/nu17213413)
Supplement: Supplementary file 1 [file nutrients-17-03413-s001.zip › nutrients-3926634-supplementary.xlsx]

## Sheet: Data_set
Age	Sex	Hypertension	Atrial_fibrillation	CHF	IHD	MI	PAD	Brain_infarct	Orthostatic_hypotension	COPD	Asthma	Diabetes	CKD	Osteoarthritis	Osteoporosis	Neoplasm	Dementia	Depression	liczba_chorob	Number_chr_diseases	BARTHEL_Index	Duke_OARS_IADL	GDS_15	Short_Blessed	Low_phys_activity	MNA_SF	BMI	WC	SARCF	HGS	Gait_speed	TUG	Serum_protein	Serum_albumin	CRP	IL6	TNFalfa	Hemoglobin	Lymphocytes	TSH	NTproBNP	GFR_Cocroft	Serum_creatinine	DHEA	wit_D3_25_OH_D	TOS	TAS	OSI
68	0	1	1	1	0	0	0	0	0	0	0	1	0	0	0	0	0	1	5	1	95	8	11	8	1	13	34.0785	90	5	20.3	0.863039	13.65	6.13	4.36	1.3	132.404	8.018	12	1.25	1.32	620	103.478	0.69	1.142	38.9	1736.63	319.903	5.42862
77	1	1	0	1	0	0	1	0	0	1	0	0	1	0	0	0	0	1	6	1	95	12	3	17	0	10	44.302	131	3	25	#NULL!	13.9	6.87	3.94	28	9.242	10.3327	12.5	1.36	0.197	314	37.2624	2.63	0.204165	38.2	1722.64	346.682	4.96892
78	0	1	0	1	1	0	0	0	0	0	0	1	1	0	0	1	0	1	7	1	95	10	1	11	1	5	38.1562	100	1	10.1	0.37037	32.18	5.34	3.01	48.3	1.294	254.147	9	1.65	0.335	1983	43.9167	1.45	0.2	22.2	1515.14	332.263	4.56007
77	0	1	0	0	0	0	0	0	0	0	0	1	0	0	1	0	0	1	4	1	70	7	4	6	1	13	28.3039	107	7	8.2	0.319444	48	#NULL!	4.45	5.3	3.558	8.73656	12.3	2.47	4.36	351	66.5461	0.76	0.147899	32.6	1529.14	348.811	4.38386
74	0	1	0	1	1	0	1	0	1	0	0	1	1	0	1	0	0	1	8	1	85	9	11	4	1	9	23.634	84	6	15.2	0.721003	18.3	5.63	4.17	1	0.044	12.2648	10.5	1.25	0.507	646	26.7272	1.72	0.532	24.4	1473.76	341.876	4.31082
91	0	1	1	1	1	0	0	0	0	0	0	1	1	0	1	0	1	1	9	1	60	4	4	16	0	10	25.6837	89	5	11.8	#NULL!	#NULL!	#NULL!	3.69	6.2	5.942	69.443	11.2	0.59	0.943	2828	26.1018	1.23	0.916	23.3	1590.59	373.461	4.25907
66	1	1	0	1	0	0	1	0	0	0	0	1	0	0	0	0	0	0	4	1	100	12	0	0	1	10	42.284	131	2	42.9	1.22995	11.96	6.53	3.54	17.7	3.884	9.91263	12.7	2.09	2	301	173.834	0.81	0.284	11.2	1555.3	371.401	4.18766
91	0	1	0	0	0	0	0	0	1	0	0	1	0	0	1	1	1	1	6	1	90	5	5	4	0	10	30.588	87	4	14.2	0.322355	35.65	6.13	4.06	1.8	2.094	70.712	15.1	2.73	1.52	556	48.447	0.8	0.514	37.8	819.297	202.9	4.03794
76	0	1	0	1	0	0	0	0	1	0	0	1	0	1	1	0	0	1	6	1	65	11	9	16	1	10	28.7201	88	5	7.9	0.523322	21.55	6.02	3.51	64.4	285.044	32.339	10.2	0.8	0.964	304	76.6667	0.68	0.434	26.7	1492.02	374.834	3.98048
76	0	1	0	0	0	0	0	0	0	0	0	0	0	1	1	0	0	1	4	1	90	9	5	4	1	9	26.0584	77	3	5	0.516854	20.63	6.6	4.36	5.3	17.048	13.021	12.3	0.85	0.283	752	69.8316	0.66	0.14	49	1254.1	327.456	3.82982
80	1	1	0	1	0	0	1	0	0	0	0	1	0	0	0	1	0	1	6	1	95	8	4	8	0	13	30.1162	103	2	25.3	0.802792	13.48	6.93	4.5	1.2	2.682	101.861	12.7	1.53	1.8	396	85.3414	0.83	0.25	14.9	1287.57	336.382	3.82768
87	1	1	0	0	0	0	0	0	1	0	0	1	0	1	0	0	0	1	4	1	100	11	1	16	1	11	27.5482	99	2	23.6	0.790378	22.39	6.71	4.35	3.8	8.76	11.8448	12.8	1.37	4.41	136	54.1258	1.02	0.262	13	1424.48	381.7	3.73192
77	0	1	1	1	0	0	0	0	0	0	0	1	1	1	0	1	0	1	8	1	55	2	8	10	0	12	35.3386	106	7	12.8	0.353846	35.89	7.07	4.11	8.1	2.976	58.011	11	1.39	2.88	6123	46.0162	1.39	0.172	14.2	199.271	54.7	3.64297
80	0	1	1	0	1	0	0	0	0	0	0	1	1	0	0	0	0	1	6	1	100	11	1	0	0	10	29.1363	107	3	5.9	0.556227	21.25	6.5	4.14	1	2.682	46.627	11.4	1.75	0.095	763	49.0924	1.01	0.208	12.2	1291.83	355.608	3.63272
73	0	1	0	0	0	0	0	0	0	0	0	0	0	0	0	0	0	1	2	1	100	12	7	2	1	13	32.8933	104	5	11.5	0.717629	14.78	6.62	4.56	1.3	4.242	5.42671	13.3	1.45	1.52	#NULL!	106.851	0.57	0.64	52.1	1369.71	389.453	3.51702
76	1	1	0	0	1	0	1	0	1	0	0	1	0	0	0	1	0	1	6	1	100	9	6	14	1	9	34.6627	118	4	33.2	0.534884	22.07	6.66	3.94	15.6	5.616	9.095	13.6	1.32	0.598	258	97.7778	0.9	0.87	15.7	1286.96	367.968	3.49747
81	0	1	0	1	0	0	1	0	0	0	0	0	1	0	0	0	0	1	5	1	95	10	4	6	1	11	25.2363	89	1	21.8	0.804196	10.26	6.59	4.3	1.5	40.21	44.672	11.8	1.86	0.949	167	37.5053	1.17	0.324734	42.5	1310.08	389.271	3.36547
80	0	1	0	1	0	0	0	0	0	0	0	0	0	1	1	0	0	0	4	1	50	8	5	0	1	11	23.4952	73	0	10.5	#NULL!	#NULL!	5.44	2.81	22.4	22.014	24.699	11.3	0.57	0.499	330	70.8333	0.55	0.544	43.3	1301.56	388.543	3.34985
69	0	1	0	0	0	0	0	0	0	0	0	1	0	0	0	0	0	1	3	1	100	12	3	4	1	10	31.1634	#NULL!	2	22.3	0.867925	14.86	7.04	4.39	4.9	13.094	11.393	11.9	2.65	1.22	#NULL!	88.75	0.68	0.738	26.2	1263.83	377.581	3.34719
77	0	1	0	0	0	0	0	0	0	0	0	1	0	0	0	0	0	1	3	1	95	12	5	2	0	14	36.0519	110	1	22.8	0.900196	15.32	6.94	4.31	7.9	14.312	9.24059	14.5	2.5	1.2	91	82.6389	0.81	0.376	26.2	1271.14	384.447	3.3064
80	0	1	0	0	0	0	0	0	0	0	0	0	1	0	0	0	0	0	2	1	95	8	11	0	1	11	27.6361	97	4	10.5	0.790378	29.45	7.16	4.05	3.9	24.982	5.72819	12.5	2.13	0.236	122	60.7143	0.91	0.19	15.8	1157.96	353.067	3.27971
70	0	1	0	0	1	0	0	0	0	0	0	0	1	0	0	0	0	0	3	1	95	12	9	6	1	8	25	89	0	21.5	1.07477	12.97	6.53	4.18	4.2	9.952	90.39	11.4	1.42	0.668	371	36.2253	1.46	1.89	23.5	1269.31	388.907	3.26379
88	0	1	0	0	0	0	0	1	1	0	0	0	0	0	1	0	0	1	4	1	85	10	9	10	1	13	31.1634	98	6	21.1	0.400348	22.82	6.56	4.45	1.7	9.518	13.319	13.1	1.09	1.18	244	61.3889	0.72	0.6	45.8	1254.1	391.09	3.20667
82	1	1	0	1	0	0	1	1	1	0	0	1	1	0	0	0	0	0	6	1	95	8	5	8	0	12	36.5925	118	5	29	0.330223	23.78	5.93	3.7	6.2	2.006	67.464	14	2.44	1.88	303	92.6822	0.93	0.461	29.4	534.483	168	3.18144
71	0	1	0	0	0	0	0	0	0	0	1	0	0	1	1	0	0	1	5	1	50	0	#NULL!	#NULL!	1	8	33.7823	107	1	19.3	0.171258	75.69	6.37	3.75	25.9	4.62	25.448	11.7	1.17	3.57	228	45.5924	1.34	0.994	19.6	1217.59	386.906	3.14699
80	1	1	1	0	0	1	0	0	0	0	0	0	0	1	0	0	0	1	5	1	90	10	6	10	1	7	25.3515	104	3	7	0.560976	13.5	6.49	3.47	5.7	85.006	17.512	10.9	1.59	1.52	228	69.4444	0.9	0.258	22.1	1168.3	375.808	3.10877
89	0	1	1	0	0	0	0	0	0	0	0	1	0	0	0	0	0	0	3	1	75	8	3	2	0	7	27.5556	80	5	15.8	0.726698	16.04	7.5	4.03	27.6	3.604	10.6687	12.6	0.98	2.93	406	43.9167	0.85	1.06	37.2	1073.38	345.995	3.10229
92	0	1	0	0	0	0	0	0	0	0	0	1	0	0	0	0	0	0	2	1	60	1	7	6	0	11	21.1013	73	0	14.3	0.71875	16.34	7.2	4.55	0.7	2.46	12.03	9.6	1.61	1.52	430	40.7528	0.6	0.538	14.2	1091.63	352.862	3.09365
77	0	1	1	1	0	0	0	0	0	0	0	1	1	0	0	1	0	1	7	1	90	11	15	0	1	11	25.5367	79	7	3.6	0.640669	14.75	8.35	4.5	3.3	0.744	46.67	11.6	1.46	1.16	3537	43.0208	1.02	0.457	27.9	654.178	214.1	3.05548
76	0	1	0	0	0	0	0	0	1	0	0	1	0	0	0	0	0	1	3	1	95	10	5	0	1	13	31.6443	96	1	24.7	0.819964	12.86	#NULL!	4.15	2.2	5.632	9.15659	16.4	2.51	1.75	46	86.6667	0.68	0.206	15.6	1144.57	379.641	3.01488
86	0	0	0	0	0	0	0	0	0	0	0	0	0	0	1	0	0	1	2	1	75	7	5	10	#NULL!	12	28.0404	86	2	22	0.721003	21.07	7.19	4.54	2.7	3.836	5.434	15.1	2.81	1.19	#NULL!	58.7171	0.76	0.754	46.1	1137.27	380.357	2.99001
85	0	1	0	1	1	0	0	0	0	0	0	1	1	0	1	0	0	1	7	1	90	6	7	18	1	14	24.4444	84	6	5	0.251917	40.47	#NULL!	3.97	0.9	4.024	11.5927	11.8	1.82	0.471	632	23.0399	1.55	0.354	49.3	1106.84	370.714	2.98571
89	1	1	1	1	0	0	0	0	0	0	0	0	0	0	0	0	0	0	3	1	95	6	1	20	1	7	20.7612	88	1	26.8	0.567201	18.07	7.54	4.65	1	7.484	45.009	13.2	1.09	2.37	1415	40.0943	1.06	0.138253	9.9	1139.09	387.998	2.93583
85	0	1	0	0	0	0	0	0	0	0	0	0	1	0	1	0	0	0	3	1	95	12	3	0	1	14	30.8185	97	1	14.4	0.73132	14.66	6.5	3.84	2.4	3.744	12.701	12.6	1.6	1.53	225	40.5816	1.2	0.682	64.4	1115.36	387.452	2.87871
84	0	1	1	1	0	0	1	0	0	0	0	1	0	0	1	0	0	1	7	1	95	10	2	3	0	9	22.6847	82	5	20	0.522727	27	6.69	4.55	0	3.806	41.014	13.3	1.6	0.348	158	70.6481	0.51	0.475	50.1	555.04	196.3	2.82751
62	0	0	0	0	0	0	0	0	0	0	0	1	0	0	0	0	0	0	1	0	100	11	3	2	1	9	29.2421	95	1	22.5	0.589744	10.2	6.18	4.25	2	1.948	16.788	12.7	1.21	3.06	246	93.3623	0.72	0.539	17.5	585.875	212.624	2.75545
83	0	1	0	1	0	0	0	0	0	0	0	1	0	0	1	0	0	1	5	1	95	10	6	14	1	10	37.461	100	1	24.2	0.496224	23.69	5.53	3.41	5.9	8.28	10.2487	11.8	0.8	1.18	1073	69.6121	0.87	0.322	14	1071.55	392	2.73355
76	0	1	0	0	0	0	0	0	0	0	0	1	0	0	0	0	0	1	3	1	100	12	7	8	1	12	26.7532	80	1	19.9	1.14428	8.86	6.73	4.26	7.1	8.794	8.14852	13	1.9	0.545	78	74.3369	0.62	0.368	34.7	1042.34	384.447	2.71128
72	0	0	0	0	0	0	0	0	0	0	0	1	1	0	0	0	0	0	2	1	95	12	4	6	1	8	28.3604	100	1	26.2	1.30312	12.34	6.26	4.32	0	5.632	9.91263	14.1	2.53	2.45	#NULL!	46.7806	1.39	0.16	49.6	1016.18	376.894	2.69619
83	0	1	0	0	0	0	0	0	1	0	0	0	0	0	0	0	0	1	2	1	100	11	4	2	1	8	21.9076	77	1	20.2	0.918164	9.27	6.82	4.33	0.7	0.816	6.23067	12.6	0.77	4.07	649	39.9313	0.91	0.508	36.1	1041.13	388.907	2.67706
79	1	1	0	1	1	0	0	0	0	0	0	0	0	0	0	0	0	1	4	1	95	9	4	2	0	8	24.093	88	4	22.4	0.658083	16.94	5.58	2.57	9.5	11.892	6.18042	12.7	1.48	1.39	1040	70.2575	0.82	0.564	31	1031.39	386.724	2.667
82	0	1	1	1	0	0	0	0	0	0	0	1	1	0	1	0	0	1	7	1	85	6	8	8	0	5	30.0433	90	7	17.9	#NULL!	#NULL!	6.37	3.92	0	7.316	38.465	12.5	1.97	0.857	1123	47.9945	1.07	0.508	23.8	952.288	361.101	2.63718
76	0	1	1	1	0	0	0	0	1	0	0	1	1	0	1	0	0	0	6	1	80	6	5	10	1	10	39.2471	120	5	27.2	0.396552	#NULL!	7.08	3.72	7.7	11.43	5.177	10.5	1.31	0.572	7747	43.9674	1.77	0.376	13	1004.01	382.358	2.62584
72	0	1	1	1	1	0	0	0	0	0	0	1	1	0	0	0	0	0	6	1	100	10	2	6	0	13	43.6917	112	1	25.9	0.761589	10.25	#NULL!	4.27	2.8	1.294	9.43	9.3	1.8	0.787	433	47.7727	1.63	0.614	12.4	963.241	367.281	2.62262
88	0	1	0	1	1	0	0	0	1	0	0	1	1	0	1	0	0	1	7	1	80	4	4	3	0	12	40.0828	110	8	21.2	#NULL!	#NULL!	7.25	4.17	7.2	7.316	39.234	11.6	1.39	1.13	784	33.1433	1.83	0.588	61.9	979.67	376.207	2.60407
86	1	1	1	1	0	0	0	0	1	0	0	1	1	0	0	0	0	0	5	1	100	9	6	2	0	10	26.079	97	4	30.4	0.493033	16.57	7.58	4.42	0	6.50875	146.539	10.9	0.95	1.51	2416	41.6016	1.28	2.328	11.6	838.5	326.77	2.56603
78	1	1	1	1	0	0	0	0	1	0	0	0	0	1	0	0	0	0	4	1	85	11	2	14	1	13	30.863	96	2	27.4	0.844037	13.31	6.44	4.34	1.7	4.242	4.042	14.7	1.35	0.658	842	69.2266	1.02	0.822	14.5	986.363	390.2	2.52784
79	0	1	0	0	0	0	0	0	0	0	0	0	0	0	0	0	0	1	2	1	95	8	3	4	0	7	17.4818	64	4	18.4	0.605263	20.56	6.4	3.91	20.3	2.824	66.791	11.2	1.33	2.09	415	46.5321	0.65	0.295	25.1	764.589	305.2	2.50521
73	0	1	0	0	0	0	0	0	0	0	0	0	0	0	1	0	0	1	3	1	95	4	15	2	0	5	31.2488	97	3	25	0.749186	17.36	6.51	4.43	5.4	1.026	43.188	12	1.66	1.42	84	88.0096	0.71	0.308658	43.3	963.241	385.814	2.49664
85	0	1	0	1	0	0	0	0	0	0	0	1	1	0	1	0	0	0	5	1	35	5	7	12	0	12	33.2535	91	9	12.4	#NULL!	#NULL!	6.4	3.85	0	9.466	46.915	10.9	1.5	2.05	1496	36.1908	1.22	0.468	29.2	933.425	375.521	2.48568
84	0	1	1	1	1	0	0	0	1	0	0	1	1	0	1	0	0	1	8	1	100	7	12	8	0	6	27.8488	83	6	16.4	#NULL!	16.17	5.72	3.34	1.9	3.42	2.764	12	1.1	2.14	3745	31.0214	1.3	0.57	38.3	962.024	391.272	2.45871
85	0	1	0	1	0	0	0	0	1	0	0	0	0	0	0	0	0	1	3	1	75	3	7	2	1	13	33.1006	100	6	21.1	#NULL!	33.08	#NULL!	4	2.7	6.75	26.003	12.2	1.59	4.05	281	67.9395	0.82	0.318304	33.1	924.906	388.179	2.38268
88	0	1	0	0	0	0	0	0	0	0	1	1	0	0	1	0	0	1	5	1	100	10	9	12	1	13	27.7671	96	5	10.7	0.588988	19.59	5.89	3.93	0.9	17.048	10.6687	12.9	1.68	2.89	48	53.9227	0.74	0.244	19.2	912.736	385.82	2.3657
69	1	0	0	0	0	0	0	0	0	0	0	0	1	0	0	1	0	0	2	1	95	11	4	2	1	12	30.1021	106	1	32.8	0.848708	11.05	6.47	3.92	5.1	0.986	43.244	12.6	1.26	5.75	474	42.8037	1.82	0.445	10.7	638.926	272.934	2.34096
83	0	1	0	0	0	0	0	0	0	0	0	0	0	0	1	0	0	1	3	1	100	10	7	2	1	11	19.8189	#NULL!	0	17.4	1.39818	7.4	#NULL!	4.35	2.8	34.448	6.23067	12.1	1	0.959	232	38.4524	0.77	0.292	71.6	902.392	386.178	2.33672
65	1	1	0	0	0	0	0	0	0	0	0	1	0	0	0	0	0	0	2	1	100	12	3	4	0	14	32.4062	#NULL!	0	34.9	1.71004	7.78	6.48	4.11	6.2	7.26705	12.5168	16.4	1.73	1.61	34	128.676	0.68	0.53	13.2	869.533	376.894	2.3071
74	0	1	0	0	0	0	1	0	0	0	0	1	0	0	0	0	0	0	3	1	100	11	2	0	1	14	36.0519	108	4	30.7	0.759076	14.41	7.16	4.71	1.9	2.764	31.7	12.7	1.74	4.02	170	109.57	0.64	0.44	35.6	414.125	181.609	2.2803
68	0	1	0	0	0	0	0	0	1	0	0	0	0	0	0	0	0	0	1	0	100	12	3	0	1	14	24.0238	82	5	25.7	0.914513	12.68	6.53	4.15	0.9	6.352	6.561	14.6	2.36	0.647	184	90.3968	0.63	0.674	36.8	878.66	387.194	2.26931
76	0	1	0	0	0	0	0	0	0	0	0	0	0	0	1	0	0	1	3	1	100	12	2	0	#NULL!	10	22.5069	67	0	21	1.10843	9.74	#NULL!	5.14	0	2.8	30.012	14.2	1.66	1.84	179	57.7778	0.68	0.476	53.9	883.528	390.908	2.26019
83	0	1	0	0	0	0	0	0	1	0	0	1	0	0	0	0	0	1	3	1	95	9	4	10	1	9	30.6566	90	2	20.6	1.06729	10.85	6.54	4.23	0	3.76	46.951	12.9	1.7	0.996	288	61.0869	0.77	0.398	38.6	855.538	379.641	2.25355
76	0	1	0	1	0	0	0	0	0	0	0	1	0	0	0	0	0	1	4	1	90	11	5	11	1	11	33.6949	112	4	7.7	0.518018	22.09	6.75	4.48	2.6	2.87	25.154	13.6	1.8	1.41	201	82.6074	0.75	0.38	18.2	433.024	193.6	2.2367
88	1	0	0	1	0	0	0	0	1	0	0	0	1	0	1	0	0	1	4	1	75	4	4	8	1	13	28.6048	106	3	35.2	0.654339	23.47	6.89	4.06	1	4.094	18.857	11.2	0.71	2.28	199	45.3627	1.21	0.365	49.7	642.905	287.7	2.23464
83	0	1	0	0	1	0	0	0	0	0	0	1	0	0	1	0	0	1	5	1	90	12	1	0	1	13	27.2932	90	2	17.9	0.686567	15.45	6.2	4.26	0.7	1.64	130.065	11.4	1.37	5.09	233	51.5903	0.9	0.656	53.2	841.542	381.014	2.20869
72	0	1	1	0	1	0	0	0	1	0	0	1	0	0	0	0	0	0	4	1	100	12	0	0	0	14	48.1281	#NULL!	1	21.3	0.607662	18.74	6.17	3.98	2.2	2.808	93.954	9.7	0.99	3.71	96	99.3915	0.84	0.692	26.8	456.897	207.349	2.20352
70	1	0	0	0	0	0	1	0	0	0	0	1	1	0	0	0	0	0	3	1	100	12	3	4	1	12	29.7619	91	0	33.6	1.29944	9.45	6.13	4.15	2.1	6.666	14.1969	12.7	1.48	0.92	179	94.9612	0.86	0.65	25.5	832.415	379.641	2.19264
74	0	0	0	0	0	0	0	0	0	0	0	0	0	0	1	0	0	1	2	1	100	8	5	0	1	7	17.2584	63	2	13.3	0.441035	29.06	7.29	4.74	0	3.192	14.777	14	1.52	1.7	98	65.45	0.5	0.155937	20.8	847.019	390.181	2.17084
83	0	1	0	0	0	0	0	0	0	0	0	1	0	0	0	0	0	1	3	1	55	5	7	2	0	13	37.1058	120	7	13.7	#NULL!	#NULL!	7.44	4.08	6.9	7.096	49.122	13.3	2.08	1.17	136	81.1187	0.73	0.058	31.4	578.912	267.6	2.16335
79	1	0	0	1	0	0	0	0	1	1	0	0	1	0	0	0	0	0	3	1	100	7	2	14	0	10	20.061	80	2	22.6	0.616622	17.89	6.74	4.24	0	10.442	1.124	10.4	2.09	2.27	319	22.3632	1.97	0.168	44.1	812.335	378.537	2.14598
78	0	1	0	1	1	0	0	0	0	1	0	0	0	0	1	1	0	0	6	1	65	7	2	0	0	7	12.8906	77	4	14.8	0.451423	19.53	6.03	3.82	4.8	9.644	100.934	9	0.7	1.09	1744	60.3854	0.4	0.164	55.9	658.82	307.541	2.14222
85	1	1	0	0	1	0	0	0	1	0	0	0	1	0	0	0	0	1	4	1	100	11	8	2	1	13	31.0979	112	4	33.6	0.747967	13.1	6.39	4	14.8	29.412	34.875	10.9	1.43	2.4	437	54.9045	1.28	0.339	12.3	712.202	332.578	2.14146
81	0	1	0	0	1	1	0	0	1	0	0	0	0	1	0	0	0	0	4	1	90	9	3	2	0	14	40.2344	110	2	16.1	1.15578	8.96	7.32	4.47	2	2.964	53.228	14.1	2.93	1.94	353	95.6565	0.75	0.205772	45.1	821.462	385.996	2.12816
85	1	1	0	1	1	0	0	0	1	1	0	1	1	0	0	0	0	1	7	1	95	6	6	10	1	13	30.4498	105	2	33.5	0.789022	13.6	#NULL!	4.2	0.9	1.748	45.726	13.1	1.11	4.89	518	42.2781	1.59	0.453	11.8	114.721	54	2.12447
85	0	1	1	0	0	0	0	0	0	0	0	0	0	0	1	0	0	1	4	1	100	11	8	6	0	13	26.986	83	5	21.7	0.635359	18.83	6.98	4.49	2.6	0.31	19.718	12.1	0.85	1.53	358	47.765	0.87	0.578	11.9	799.557	377.082	2.12038
95	0	1	1	1	1	0	0	0	0	0	0	0	1	0	0	0	0	1	6	1	70	2	12	20	0	10	21.1109	84	7	7.6	0.407801	28.02	5.78	3.99	0.7	3.728	35.552	10.2	0.63	0.209	1915	18.3894	1.3	0.658	19.2	817.811	390.363	2.095
74	0	1	0	0	0	0	0	0	1	0	0	1	1	0	0	0	0	1	4	1	100	12	0	0	1	8	25.2994	87	0	18.2	0.879541	11.5	6.03	4.23	0	9.466	10.0806	12.2	1.39	0.662	407	47.2222	0.99	0.686	12.5	772.175	370.028	2.0868
64	0	0	0	0	0	0	0	0	0	0	0	0	0	0	1	0	0	1	2	1	100	12	8	0	1	13	25.4028	89	0	21.9	1.09524	6.34	6.84	4.44	2	9.38	26.758	12.4	1.43	0.898	#NULL!	108.285	0.58	0.546	34.9	814.769	391.09	2.08333
72	0	1	0	0	0	0	0	0	0	0	0	1	1	0	0	0	0	1	4	1	95	4	13	20	1	9	29.5858	103	2	15.1	0.856611	10.26	6.66	4.37	1.6	2.138	10.52	13	1.41	1.7	467	76.0526	0.76	0.525	31.3	495.358	242.84	2.03985
70	0	1	0	0	0	0	1	0	0	0	0	1	0	0	0	0	0	1	4	1	100	12	5	0	1	13	32.4675	#NULL!	0	19.8	0.707692	12	6.03	3.98	2.2	3.026	8.48454	12.2	1.66	1.6	392	79.5399	0.8	0.21	45.6	719.844	353.548	2.03606
80	1	1	1	1	0	0	0	0	1	0	0	1	0	0	0	0	0	1	5	1	55	6	5	2	0	6	41.2349	110	7	20.5	0.38623	24.14	7.02	4.08	7.2	13.338	13.298	12.5	1.07	1.27	1473	111.434	0.86	1.037	17.2	365.385	181.6	2.01203
65	1	1	0	1	0	0	0	0	0	0	0	1	0	0	0	0	0	0	3	1	95	11	2	2	1	14	40.8567	138	2	37.8	1.34897	7.36	7.29	4.34	3.7	2.314	212.902	13.7	1.39	1.1	52	166.667	0.8	0.392	22.2	446.286	229.571	1.944
73	0	1	0	0	0	0	0	0	0	0	0	1	0	0	0	0	0	1	3	1	85	9	5	0	0	13	39.8437	114	4	23.4	0.936864	14.69	6.71	4.49	5.5	1.608	61.886	12.5	1.63	2.57	1091	88.6584	0.91	0.463	33.9	458.223	235.966	1.9419
67	0	1	0	0	0	0	0	0	0	0	0	1	0	0	0	0	0	0	2	1	100	12	1	4	1	13	32.4219	96	0	28.9	1.18557	7.93	6.96	4.38	57.8	42.284	61.468	11.9	1.88	0.408	184	145.979	0.49	0.484	28.1	400.862	208.308	1.92437
71	0	1	0	0	0	0	0	0	0	0	0	0	0	0	0	0	0	1	2	1	100	12	6	4	1	7	20.6418	79	0	21.2	0.414414	23	#NULL!	4.61	1	4.436	5.503	13.5	2.3	1.16	78	56.0026	0.64	0.35	38.8	547.082	290.849	1.88098
80	0	1	0	1	0	0	0	0	0	0	0	1	1	0	1	0	0	0	5	1	90	10	7	8	1	13	29.7778	94	5	15.7	0.201401	46.21	#NULL!	4.12	2	2.86	6.38141	11.3	2.35	1	2687	49.9561	0.95	0.2	21.4	728.972	389.817	1.87004
86	0	1	0	1	0	0	0	0	0	0	0	1	0	0	1	0	0	1	5	1	100	7	8	6	0	13	36	110	3	19.2	0.836364	12	7.09	4.19	4.7	5.162	27.272	11.6	1.38	1.31	324	69.7804	0.74	0.412	51.8	583.223	312.544	1.86605
86	0	1	0	1	1	0	0	0	0	0	0	1	1	0	0	0	0	1	6	1	85	8	5	0	1	11	36.0519	100	6	19.8	0.752864	14.6	6.62	4.45	1	5.132	10.4167	13.2	1.34	0.576	566	54.1274	1.06	0.542	27.5	654.127	350.802	1.86466
72	1	0	0	0	0	0	1	0	0	0	0	1	0	0	0	0	0	1	3	1	100	11	2	6	1	14	29.668	#NULL!	0	48.5	1.25341	7.79	#NULL!	4.39	1.4	5.972	24.234	13.1	0.69	1.47	43	119.97	0.74	0.184	38.8	458.554	249.075	1.84103
69	1	1	0	0	0	0	0	0	0	0	0	0	0	0	0	0	0	0	1	0	100	12	1	0	1	14	26.5338	#NULL!	0	45.2	1.38554	7.02	6.14	3.97	0	3.544	4.27102	15	2.1	0.318	175	102.778	0.71	1.2	18.2	694.288	387.088	1.79362
83	0	0	0	0	0	0	0	0	0	0	0	0	1	0	1	0	0	1	3	1	100	11	8	2	1	13	32.8889	109	1	25.3	1.46032	7.7	6.28	4.34	2.6	1.738	86.465	13.8	1.89	1.72	355	29.1204	1.71	0.352	7.3	652.302	379.993	1.71662
82	0	1	0	0	0	0	0	0	0	0	0	1	1	1	0	0	0	1	5	1	100	12	2	10	1	8	32.4557	96	0	24.4	0.740741	16.12	#NULL!	4.13	5.2	3.552	26.278	13.1	2.07	0.732	292	39.4085	1.39	0.49	29.8	506.3	302.632	1.67299
77	1	1	0	0	0	0	0	0	1	0	0	1	0	1	0	0	1	1	5	1	95	1	4	17	1	11	27.7177	99	0	30.5	1.13022	11.01	6.35	3.85	1.7	34.572	324.74	13.6	2	0.728	97	74.7396	0.96	0.471	23.2	478.1	287.3	1.66411
98	0	1	0	0	0	0	0	1	1	0	0	1	0	0	1	0	0	1	5	1	70	1	5	12	1	5	21.0222	73	5	15.1	0.502183	70.56	5.83	3.59	1	9.276	11.71	11.7	1.7	0.172	1673	31.6931	0.74	0.964	23.6	623.094	381.7	1.63242
84	0	1	0	1	0	0	0	0	0	0	0	0	1	0	0	0	0	0	3	1	90	8	1	4	1	11	34.209	98	5	21.3	0.612517	19.89	6.54	4.43	1.7	5.276	108.516	8.3	0.99	2.28	541	54.2807	0.95	0.395468	20.9	634.656	390.726	1.6243
87	0	1	1	1	0	0	0	0	0	0	0	0	0	0	1	0	0	0	4	1	85	8	4	6	1	12	25.8478	90	3	15.5	0.707692	17	6.72	3.96	4	1.306	20.795	13	0.78	0.046	6781	54.4435	0.77	0.498	46.9	465.186	299.529	1.55306
78	1	1	1	0	0	0	0	1	0	0	0	1	0	0	1	0	0	1	6	1	100	8	10	2	1	10	21.6333	98	1	23.4	0.909091	9.77	7.42	4.84	0	7.358	422.413	15.6	2	1.43	40	65.6085	0.84	0.417	26.4	401.2	259.147	1.54816
81	0	1	0	0	0	0	0	0	0	0	0	1	0	0	1	0	0	1	4	1	95	9	14	4	0	11	28.1969	94	6	4.6	0.522727	24.79	#NULL!	3.62	4.3	7.89896	56.752	10.6	2.85	0.316	#NULL!	78.0955	0.66	0.488	26.5	605.448	391.313	1.54722
85	0	1	1	1	0	0	1	0	0	0	0	1	1	0	1	0	0	1	8	1	95	8	7	2	0	13	29.9967	87	5	19.6	0.36859	27.33	6.53	4.38	0	2.536	25.332	10.3	1.67	3.28	1942	46.0187	1.03	0.478	60.8	481.101	314.942	1.52759
81	0	1	1	1	0	0	0	0	0	0	0	0	0	0	1	0	0	0	4	1	85	11	3	2	1	13	24.9896	82	4	20.4	0.699088	14.34	#NULL!	4.15	0	4.03	39.32	12.5	1.53	1.49	1915	47.6108	0.79	0.343	43.1	402.52	269.484	1.49367
89	0	1	0	0	0	0	0	0	0	0	0	0	0	0	1	0	0	0	2	1	70	3	9	12	1	14	23.74	90	4	13.4	0.359375	35.22	5.99	3.9	3.7	0.752	9.29	11.2	0.89	0.454	#NULL!	46.7289	0.67	0.152722	23.2	562.854	389.999	1.44322
72	1	1	0	1	1	0	0	0	0	0	0	0	0	0	0	0	0	0	3	1	100	11	6	6	0	7	24.4473	88	5	37.2	1.06729	7.02	7.16	4.19	6.9	4.668	5.125	13.6	0.8	0.709	18820	61.478	1.06	0.42119	30.9	555.552	390.363	1.42317
77	0	1	0	0	0	0	0	0	1	0	0	0	0	0	0	0	0	1	2	1	95	10	9	0	1	10	30.4272	86	3	26.7	1.34503	8.7	6.69	4.78	0	5.784	144.915	13	1.93	3.01	396	78.5651	0.71	0.174	26	408.156	292.741	1.39426
71	1	1	0	0	0	0	1	1	1	0	0	0	0	0	1	1	0	1	6	1	100	10	12	2	1	12	30.4498	105	2	37.9	1.05505	8.6	6.45	4.07	8.1	4.632	7.387	15.3	2.01	0.742	292	72.7011	1.16	0.689	20.1	514.92	376.866	1.36632
75	0	1	0	1	1	1	1	0	1	0	0	1	1	0	0	0	0	1	8	1	95	11	2	4	1	13	34.2327	97	6	13.5	0.855019	12.04	6.47	4.38	1.7	8.68	79.264	10.9	1.1	0.794	595	53.9995	1.08	0.248	54.7	325.597	238.683	1.36414
65	0	0	0	0	0	0	0	0	0	0	0	0	0	0	1	0	0	1	2	1	100	12	1	6	1	7	24.2439	70	0	25.7	1.27424	7.86	6.8	#NULL!	0	0.572	21.015	13.6	2.27	0.705	91	90.0682	0.58	0.298	18.3	363.395	268.5	1.35343
79	0	1	0	0	0	0	0	0	1	0	0	0	1	0	0	0	1	1	4	1	100	4	3	14	1	13	35.2508	104	1	21	1.48387	8.5	6.63	4.26	6.4	7.376	99.109	14.5	1.69	0.979	286	97.4957	0.65	0.094	54.2	397.546	294.2	1.35128
86	0	1	0	0	0	0	0	0	0	0	0	1	0	0	0	0	0	1	3	1	90	8	9	8	0	8	30.3637	102	2	18.7	0.612517	19.11	6.29	4.25	0.9	2.284	28.418	12.7	2.06	2.56	78	87.8591	0.55	0.359	42.1	337.533	251.3	1.34315
85	0	1	0	1	0	0	0	0	0	0	0	1	0	0	1	0	0	1	5	1	85	4	7	6	1	13	23.4429	80	4	7.5	1.0245	15.64	7.4	4.64	0	3.056	11.6767	15.6	2.74	1.14	944	39.1362	0.73	0.314	12.8	497.137	379.641	1.30949
87	0	1	1	1	0	0	0	0	0	0	0	0	0	0	0	0	0	0	3	1	80	9	1	4	1	14	23.9796	91	6	11.6	#NULL!	42.7	5.18	3.15	6.7	2.854	89.921	13.3	1.93	1.13	2074	35.863	0.82	0.524	6.6	389.92	298.5	1.30627
80	1	1	0	1	1	1	0	0	1	0	0	0	1	0	0	0	0	0	5	1	85	10	5	0	0	10	27.5802	100	3	18.5	0.442308	23	6.57	3.88	0	4.014	16.435	11	0.66	1.93	2658	39.5833	1.6	0.489	41.4	352.122	276.272	1.27455
82	0	1	0	0	0	0	1	0	0	0	0	1	0	0	0	0	0	1	4	1	100	7	5	7	1	12	29.7442	99	4	16.9	0.732484	15.55	6.18	4.01	1.1	2.388	50.62	14.3	1.49	1.06	170	66.8022	0.82	0.45	32.8	252.984	203.832	1.24114
91	0	1	0	1	0	0	0	0	0	0	0	0	1	0	1	0	0	1	5	1	65	3	3	2	0	8	31.9576	102	7	15.2	0.299674	39.48	6.13	3.95	4.4	3.71	47.623	12	0.59	2.07	1181	21.3121	1.9	0.592	66.1	372.016	301.8	1.23266
65	1	1	0	0	0	0	0	0	0	0	0	0	0	0	0	0	0	0	1	0	100	12	2	4	1	10	32.6048	#NULL!	0	37.9	1.58621	8.66	6.63	4.49	1	5.68	5.22572	14.1	1.4	0.688	48	112.5	1	0.826	#NULL!	479.491	391.5	1.22475
74	1	1	0	1	1	0	1	0	0	0	0	1	1	0	0	0	0	0	6	1	100	9	2	4	0	13	37.1094	106	2	19	0.383333	30	6.71	3.72	3.1	3.038	145.873	12.8	2.95	2.13	437	89.7766	0.97	0.41	#NULL!	335.544	275.774	1.21674
69	0	1	0	0	0	0	0	0	0	0	0	0	0	0	0	0	0	0	1	0	100	12	10	3	1	14	32.0073	94	0	28.9	1.52824	7.36	#NULL!	3.71	2.6	7.3	57.798	13.6	2.36	1.27	#NULL!	76.5308	0.92	0.05	34.1	463.061	390.181	1.18679
62	0	0	0	0	0	0	0	0	0	0	0	0	0	0	0	0	0	0	0	0	100	12	4	2	1	10	22.8625	79	0	31	0.845588	6.62	6.88	4.5	0.7	3.162	90.581	14.3	2.16	0.951	194	84.0761	0.69	0.355	51.2	398.541	354.055	1.12565
92	1	1	1	0	0	0	0	1	0	0	0	0	0	0	1	0	0	0	4	1	85	1	5	16	1	11	30.4832	107	2	16.2	0.424354	33.36	6.7	4.43	1.3	4.73	54.942	13.6	1.47	0.974	182	54.9828	0.97	0.431	43.5	352.785	317.333	1.11172
75	1	1	0	0	0	0	0	0	0	0	0	1	0	0	0	0	1	0	3	1	100	7	2	21	1	12	35.5794	120	1	37.9	1.36905	10.87	5.87	3.73	0	3.436	9.88	14.3	1.41	1.99	230	115.637	0.89	0.496	17	425.335	388.567	1.09462
79	0	1	0	1	0	0	1	0	0	0	0	0	0	0	1	0	0	1	5	1	95	12	8	2	1	14	28.2828	107	3	20.1	0.877863	14.19	6.8	4.54	3.7	13.396	19.968	14.3	1.02	1.04	190	85.3088	0.65	0.259	42.6	314.987	295.412	1.06626
79	0	1	0	1	0	0	1	0	0	0	0	1	1	0	1	0	0	1	7	1	70	5	2	10	0	10	30.8012	100	10	19.4	0.503282	17.61	6.86	3.84	4.3	3.396	26.762	11.3	2.74	1.88	481	30.2786	1.76	0.628	17.2	283.82	276.573	1.0262
78	1	1	0	1	0	0	1	0	0	0	0	1	0	0	0	0	1	1	6	1	100	11	2	9	1	9	27.5802	102	0	30.1	1.08491	8.84	5.76	4.06	1.1	2.432	119.64	11.8	1.51	1.64	357	73.5331	0.89	0.309	52.4	238.395	236.605	1.00757
82	0	1	1	0	0	0	0	0	0	0	0	1	0	0	1	0	0	1	5	1	90	8	4	6	1	13	32.0291	105	2	24.8	0.418562	28.46	6.73	4.3	0.8	1.654	11.5927	12.5	1.59	1.84	796	73.434	0.69	0.832	34.1	363.269	363.161	1.0003
94	0	0	0	0	0	0	0	0	0	0	0	0	1	0	0	0	0	0	1	0	85	8	3	4	1	14	27.3923	72	2	20.3	0.678466	18.34	6.62	4.23	0	2.712	79.074	10.7	1.21	0.483	541	32.5833	1	1.666	39.2	379.09	385.087	0.984427
74	0	1	0	0	0	0	0	0	1	0	0	0	0	0	1	0	0	1	3	1	100	12	6	2	1	12	23.4375	75	1	19.9	1.133	12.09	6.4	3.96	1.2	8.824	138.341	11.2	1.29	1.83	47	67.7536	0.69	0.382	52.6	255.305	270.374	0.944266
83	0	1	1	1	0	0	0	0	0	0	0	1	1	0	1	0	0	0	6	1	95	10	4	10	0	13	25.0657	70	1	17.8	0.76412	17.75	6.72	4.12	2.1	19.758	30.239	12	1.08	1.14	3417	34.494	1.19	0.489	40.2	257.626	281.4	0.915515
76	0	1	0	0	0	0	0	0	1	0	0	0	0	0	0	1	0	1	3	1	90	8	13	8	0	7	20.9321	69	1	19.6	0.736	12.77	6.75	4.32	0	8.742	2.075	13.1	1.52	0.444	#NULL!	71.1966	0.52	0.385823	14.9	340.146	383.995	0.885809
85	1	1	0	1	1	1	0	0	1	0	0	1	1	0	0	0	0	1	7	1	85	5	5	8	0	12	36.8851	111	1	24.5	0.708783	18.8	5.96	4.13	0.7	12.608	185.351	12.2	4.7	1.62	288	63.9839	1.17	0.188	30.1	202.586	255.47	0.792994
85	0	1	0	0	1	0	0	0	1	0	0	1	1	0	0	0	0	1	5	1	90	11	3	4	1	13	27.3399	100	0	29.5	1.03604	10.34	#NULL!	4.22	1.7	7.83577	110.626	13.7	2.17	1.75	338	46.1728	0.9	0.618	36	303.028	383.76	0.789629
86	0	0	0	0	0	0	0	0	0	1	0	0	0	0	1	0	1	1	4	1	95	5	10	13	1	9	24.5578	80	2	21.1	0.751634	15.97	5.67	3.58	0	1.468	289.967	12.3	1.19	21.7	68	50.8277	0.74	0.297	25.7	218.17	277.718	0.785579
78	0	1	0	1	0	0	1	1	0	0	0	1	0	0	0	0	0	1	6	1	80	6	6	8	1	14	41.6584	112	2	16.7	0.556901	30.82	7.2	4.33	1.7	2.642	100.037	13.7	1.75	2.15	#NULL!	74.0763	0.83	0.469	36.2	226.459	299.115	0.757097
81	0	1	0	0	0	0	0	0	0	0	0	1	0	0	1	0	0	1	4	1	95	12	3	4	1	12	22.3478	72	1	8.8	0.640669	15.94	6.68	4.31	0.9	5.128	8.518	14.5	1.22	3.38	390	53.5014	0.69	0.416	27.2	197.6	262.2	0.753623
86	1	1	0	1	0	0	0	0	1	0	0	1	0	0	0	0	0	1	4	1	85	8	1	2	0	13	33.3866	106	5	18.3	0.387858	18.3	6.34	4.07	0.9	4.994	102.41	14.1	1.47	1.4	383	71.134	0.97	0.428	9.5	126.989	203.991	0.622523
81	1	0	0	0	0	0	0	1	0	0	0	0	1	0	0	1	0	1	4	1	65	4	3	12	0	9	28.9062	91	0	16.1	0.503282	35.71	5.53	3.54	0	7.254	77.333	14.1	1.28	1.52	9118	46.6453	1.3	0.426	25.8	213.859	343.817	0.622015
80	0	1	0	0	0	0	0	0	0	0	0	0	0	0	1	0	1	1	4	1	95	10	6	11	1	13	24.1217	83	3	19.3	1.10048	10.89	6.84	4.12	1	3.806	113.976	12.3	1.5	0.917	#NULL!	45.3004	0.86	0.254	8.7	193.5	389.817	0.496387
83	0	1	0	1	0	0	1	0	1	1	0	0	0	0	1	0	0	1	6	1	75	4	4	8	0	13	41.6648	116	5	18.5	0.377668	27.42	5.67	4.04	2.2	2.43	16.166	11.8	1.82	2.34	460	90.0381	0.71	1.228	51.7	193.5	391.272	0.494541
